# Supplementary material for: Hair Thickness Growth Effect of Adenosine Complex in Male-/Female-Patterned Hair Loss via Inhibition of Androgen Receptor Signaling
Source: Int J Mol Sci. 2024 Jun 13;25(12):6534. doi: 10.3390/ijms25126534 (PMC11204140; doi:10.3390/ijms25126534)
Supplement: Supplementary file 1 [file ijms-25-06534-s001.zip]

Archive with 1 entries (1 files):
- ijms-3001581-supplementary.pdf
